# Supplementary material for: Effects of medical ozone upon healthy equine joints: Clinical and laboratorial aspects
Source: PLoS One. 2018 May 29;13(5):e0197736. doi: 10.1371/journal.pone.0197736 (PMC5973567; doi:10.1371/journal.pone.0197736)
Supplement: S1 Table — Joints and the respective group and moments, G (A, B or C) (day). (XLSX) [file pone.0197736.s001.xlsx]

## Sheet: PGE
Animal	GA 0	GA 7	GA 14	GA 21	GA 28	GB 0	GB 7	GB 14	GB 21	GB28	GC 0	GC 7	GC14	GC 21	GC 28
1	26.2635	31.1535	27.236	36.024	25.9265	25.612	34.266	212.067	92.5955	73.556	26.046	34.1775	30.4625	36.2545	31.6095
2	30.2985	32.859	37.7235	42.175	39.6305	38.2725	32.556	52.2965	35.985	38.107	34	43.364	42.43	10.138	22.2355
3	45.1525	36.866	46.5125	64.62	32.942		91.1965	36.171	41.14	41.5385	10.5665	30.5905	27.495	30.1395	32.706
4	51.4625	43.405	54.3815	89.453	100.69	29.697	30.488	36.004	41.4435	33.2985	20.893	31.1475	29.9325	44.0575	31.439
5	53.627	45.833	35.4775	41.684	41.058	80.462	41.369	53.399	46.6585	31.6605	94.518	85.1535	23.3525	54.437	66.0345
6	36.513	49.1	41.07	42.29	48.93	37.005	72.455	56.9815	146.9655	39.4065	34.2995	34.9655	40.598	39.4215	45.3175
7	52.1235	49.4495	54.5125	67.5905	61.781	103.6915	152.383	84.377	45.2195	37.421	28.0955	40.426	33.851	38.8565	49.024
8	29.424	29.4215	26.3295	37.847	22.9135	33.262	38.791	48.512	42.3745	39.3455	55.767	42.8255	83.7205	87.7535	57.871

## Sheet: SUBS P
Animal	GA 0	GA 7	GA 14	GA 21	GA 28	GB 0	GB 7	GB 14	GB 21	GB28	GC 0	GC 7	GC14	GC 21	GC 28
1	10.98	11.05	8.76	12.54	14.42	22.84	43.9	26.21	26.51	19.28	9.72	13.92	18.41	17.66	24.59
2	11.9	14.11	15.34	12.38	12.59	18.25	11.84	15.05	19.63	15.65	14.02	16.65	15.18	11.68	16.92
3	18.19	17.06	17.92	19.02	16.07		14.39	13.25	17.54	12.71	8.42	10.93	11.92	14.55	13.57
4	17.16	14.09	14.23	19.79	17.15	16.44	12.24	14.55	15.59	15.07	10.99	10.98	11.26	13.95	10.39
5	9.07	8.02	11.55	12.67	12.1	12.02	14.9	17.86	17.34	13.75	12.57	16.6	14.42	15.46	11.28
6	12.7	13.74	14.43	14.63	16.12	17.49	12.12	15.34	12.38	12.59	8.41	9.54	9.53	11.9	8.05
7	11.18	11.39	15.32	17.59	14.07	12.38	14.07	12.32	12.4	9.28	11.57	14.73	13.25	15.27	12.79
8	13.64	17.66	10.85	11.33	15.42	10.98	11.36	10.85	11.42	15.63	21.55	25.11	28.6	25.6	21.44

## Sheet: IL1
ANIMAL	GA 0	GA11	GA 21	GA 28	GB 0	GB11	GB 21	GB28	GC 0	GC 11	GC 21	GC 28
1	4.55	6.51		3.62	4.36		5.51	3.62	3.62	2.21		3.25
2	3.25	4.36		3.98	3.62	4.74		3.25	3.62		3.8	4.74
3	3.43	3.62	4.55	4.55	5.12	5.51		3.98		4.74	3.62	3.25
4	3.62	4.74	3.62		3.98	3.25		3.25	3.25	3.98		3.62
5	2.9		2.21	3.43	3.98	3.43	2.9		4.36	3.25		2.55
6	3.25	3.98		3.43	2.9	8.37	3.25	3.62	5.12	4.55		2.9
7	3.98	3.25		3.98	1.25	3.98	4.74	3.98	5.91	5.32	3.98	4.74
8	2.9	5.91	4.36	3.25		3.62	3.98	4.17	3.25	2.55	3.98	3.62

## Sheet: IL 6
ANIMAL	GA 0	GA11	GA 21	GA 28	GB 0	GB11	GB 21	GB28	GC 0	GC 11	GC 21	GC 28
1	2.56	5.06		2.94	3.14		3.58	3.81	3.14	2.54		2.74
2	2.94	3.36		3.58	4.79	4.79		2.54	2.45		3.04	5.6
3	6.04	4.28	12.25	5.06	3.81	10.25		4.04		6.48	3.04	2.4
4	7.75	9.14	5.19		3.58	3.14		2.45	3.14	2.64	2.74
5	2.01		2.74	4.41	2.36	3.58	2.74		3.14	2.94		2.54
6	2.36	2.54		2.01	4.28	7.1	3.14	2.74	3.47	9.14		3.14
7	4.79	2.54		2.83	3.36	2.64	4.04	2.94	1.13	1.25	2.64	2.94
8	4.04	4.53	4.04	2.18		2.74	2.94	2.94	2.94	3.36	7.75	2..94

## Sheet: IL 10
ANIMAL	GA 0	GA11	GA 21	GA 28	GB 0	GB11	GB 21	GB28	GC 0	GC 11	GC 21	GC 28
1	59.26	80.57		23.93	106		42.66	90.22	59.26	120		58.57
2	21.15	71.88		185	105	103		71.88	29.13		84.48	60.63
3	140	202	80.57	120	158	231		62.01		145	57.89	122
4	183	137	52.48		94	76.92		100	113	111	87.97
5	135		66.91	172	133	137	105		61.32	103		100
6	119	105		96.28	375	137	36.37	59.94	94	167		49.82
7	70.45	49.82		69.03	97.04	94	62.01	90.22	51.15	75.47	135	21.7
8	63.4	202	97.04	64.8		119	64.8	97.8	76.2	67.61	77.65	56.52

## Sheet: TNF
ANIMAL	GA 0	GA11	GA 21	GA 28	GB 0	GB11	GB 21	GB28	GC 0	GC 11	GC 21	GC 28
1	1.35	1.19		1.19	0.41		1.35	1.11	1.04	1.19		1.19
2	1.52	2.49		2.28	2.49	1.7		3.17	1.7		1.11	1.61
3	1.19	1.61	1.7	1.89	3.17	1.98		1.52		1.7	1.19	1.52
4	1.52	1.7	0.89		1.04	1.19		0.82	1.19	1.7	1.27
5	1.7		1.52	1.79	1.19	1.19	1.11		1.35	1.52		1.04
6	1.52	1.52		1.19	1.04	1.43	1.52	1.35	1.89	2.28		1.52
7	0.63	1.35		1.7	1.35	1.19	2.71	0.89	1.7	1.04	1.89	1.11
8	1.19	1.7	1.19	1.19		1.35	1.19	1.61	1.89	1.35	1.19	1.7

## Sheet: WBC
Animal	GA 0	GA 11	GA 21	GA 28	GB 0	GB 11	GB 21	GB 28	GC 0	GC 11	GC 21	GC 28
1	30	1025	48	78	358	788	530	514	80	105	50	75
2	405	100	695	608	214	450	325	280	175	540	350	145
3	120	800	260	225	88	650	473	80	85	175	128	390
4	324	1525	495	100	85	188	88	78	53	338	185	113
5	448	1248	853	255	200	190	240	100	303	450	643	308
6	438	553	355	85	214	105	185	105	475	600	1568	435
7	95	213	425	255	108	100	100	105	238	870	653	263
8	158	618	235	224	205	175	224	95	100	165	120	23

## Sheet: Polimorphonuclear
Animal	GA 0	GA 11	GA 21	GA 28	GB 0	GB 11	GB 21	GB 28	GC 0	GC 11	GC 21	GC 28
1	3	12	4	6	1	19	3	2	1	5	2	5
2	5	6	3	11	2	14	4	4	1	18	4	7
3	7	31	3	9	2	9	35	15	2	1	8	4
4	2	45	5	12	3	28	11	9	1	2	3	9
5	7	8	7	18	4	28	8	11	5	14	19	16
6	8	8	21	20	3	16	5	9	6	7	13	25
7	11	7	16	3	4	22	5	1	7	24	31	13
8	2	10	7	6	4	6	32	4	2	18	17	10

## Sheet: HR
Animal	GA 0	GA2	GA 4	GA 7	GA 9	GA 11	GA 14	GA 16	GA 18	GA 21	GA 28	GB 0	GB 2	GB 4	GB 7	GB 9	GB 11	GB 14	GB 16	GB 18	GB 21	GB 28	GC 0	GC 2	GC 4	GC7	GC9	GC 11	GC 14	GC 16	GC 18	GC 21	GC 28
1	28	34	30	34	36	36	38	40	34	30	28	28	30	32	34	30	32	38	38	38	36	34	32	30	36	38	36	36	30	36	34	32	38
2	30	32	38	28	40	34	38	40	38	24	34	30	32	36	30	38	36	38	36	38	34	36	32	32	36	28	38	32	30	36	34	36	38
3	38	38	40	34	40	40	40	40	40	28	36	30	32	36	34	36	34	36	32	38	34	34	26	32	24	26	28	28	28	32	28	28	28
4	30	34	36	34	40	40	36	30	36	38	32	36	32	40	32	34	40	28	40	40	38	32	30	32	30	30	28	28	28	32	30	30	38
5	38	36	34	34	30	36	30	38	32	34	32	26	32	24	22	28	28	28	34	28	24	26	30	32	36	36	32	36	28	38	38	38	40
6	30	38	40	28	34	30	32	40	40	40	38	34	34	40	32	42	38	34	36	38	30	38	32	32	36	38	36	34	34	40	38	38	40
7	38	38	32	34	36	34	38	40	30	34	32	30	36	36	30	36	40	36	40	40	40	34	32	32	36	38	34	34	36	36	34	36	38
8	40	40	40	34	40	40	38	40	40	40	40	30	34	36	28	34	30	30	36	28	28	28	30	32	34	32	34	30	28	34	28	28	28
																				36	33	32.75	30.5	31.75	33.5	33.25	33.25	32.25	30.25	35.5	33	33.25	36

## Sheet: RR
Animal	GA 0	GA2	GA 4	GA 7	GA 9	GA 11	GA 14	GA 16	GA 18	GA 21	GA 28	GB 0	GB 2	GB 4	GB 7	GB 9	GB 11	GB 14	GB 16	GB 18	GB 21	GB 28	GC 0	GC 2	GC 4	GC7	GC9	GC 11	GC 14	GC 16	GC 18	GC 21	GC 28
1	12	18	16	12	16	16	18	18	16	14	12	14	12	16	12	14	14	14	16	14	16	12	18	16	18	16	16	18	16	16	14	14	20
2	16	18	16	16	18	14	14	14	16	14	16	16	14	18	12	12	16	16	16	14	14	14	14	14	16	14	14	12	12	18	16	14	12
3	20	20	16	20	14	18	16	18	20	16	16	14	14	16	12	14	14	16	14	14	14	16	18	14	16	16	14	10	14	16	12	16	16
4	12	12	18	16	14	12	14	14	16	16	14	16	16	18	10	18	12	16	18	18	16	16	22	20	20	16	16	18	12	20	18	16	22
5	16	16	16	16	14	14	12	18	14	14	14	14	16	16	12	14	12	12	16	16	12	12	18	16	22	16	14	16	16	16	18	16	14
6	16	20	18	10	14	16	16	30	18	18	16	20	18	14	18	16	18	14	14	18	16	16	20	22	22	20	22	18	28	20	20	16	24
7	16	16	18	12	16	12	14	18	14	12	14	18	16	21	12	14	12	20	14	18	14	16	18	16	22	16	14	16	16	16	18	16	14
8	14	24	22	16	20	14	14	20	14	18	18	14	16	16	14	14	12	14	16	14	14	12	14	12	12	14	12	12	14	16	14	14	12

[truncated: 11 more sheets: TEMPER, US score, HA, CS, Proten, LL maxdiff, LL min diff, HA Molecular weight, SOD, Activation index, uréia]
